# Supplementary material for: Evaluation of Population Pharmacokinetic Models of Micafungin: Implications for Dosing Regimen Optimization in Critically Ill Patients
Source: Pharmaceutics. 2024 Aug 29;16(9):1145. doi: 10.3390/pharmaceutics16091145 (PMC11434802; doi:10.3390/pharmaceutics16091145)
Supplement: Supplementary file 1 [file pharmaceutics-16-01145-s001.zip]

Archive with 2 entries (2 files):
- PRISMA_2020_checklist.pdf
- Supplementary figures and tables.pdf
